# Supplementary material for: Actionable Pharmacogenetic Variation in the Slovenian Genomic Database
Source: Front Pharmacol. 2019 Mar 14;10:240. doi: 10.3389/fphar.2019.00240 (PMC6428035; doi:10.3389/fphar.2019.00240)
Supplement: Supplementary file 1 [file Table_1.XLSX]

## Sheet: Supplementary Table S1
Supplementary Table S1. Pharmacogenetic list.
ABCB1
ABCA1
ABCA4
ABCB11
ABCB4
ABCB6
ABCB7
ABCC1
ABCC11
ABCC2
ABCC3
ABCC4
ABCC6
ABCC8
ABCC9
ABCG1
ABCG2
ACE
ADD1
ADH1B
ADH1C
ADH4
ADH5
ADH7
ADORA2A
ADRB1
ADRB2
AHR
AKAP9
ALB
ALDH1A1
ALDH1A2
ALDH2
ALDH3A2
ALDH3B2
ALDH4A1
ALDH5A1
ALDH6A1
ALDH7A1
ALOX5
ANKK1
APOA1
APOA2
ARSA
ARVCF
ATIC
ATP7A
ATP7B
BDNF
CACNA1C
CACNA1S
CACNB2
CAT
CBR1
CBR3
CDA
CDKN1C
CES1
CES2
CFTR
CHRNA2
CHST3
CHST6
CHST8
COL18A1
COMT
COQ2
CRHR1
CTSK
CYB5R3
CYP11A1
CYP11B1
CYP11B2
CYP17A1
CYP19A1
CYP1A1
CYP1A2
CYP1B1
CYP21A2
CYP24A1
CYP26A1
CYP27A1
CYP27B1
CYP2A13
CYP2A6
CYP2B6
CYP2C18
CYP2C19
CYP2C8
CYP2C9
CYP2D6
CYP2D7P1
CYP2E1
CYP2F1
CYP2J2
CYP2R1
CYP3A4
CYP3A43
CYP3A5
CYP3A7
CYP46A1
CYP4A11
CYP4B1
CYP4F12
CYP4F2
CYP4F3
CYP4Z1
CYP7A1
CYP7B1
DBH
DDO
DHRS4L1
DPYD
DRD1
DRD2
EGF
EGFR
EPHX1
EPHX2
ERCC1
ESR1
F5
FCGR3A
FKBP5
FMO1
FMO2
FMO3
FMO4
FMO5
FMO6P
G6PD
GCLC
GCLM
GLCCI1
GNB3
GPX1
GPX4
GRIK4
GRK4
GRK5
GSR
GSS
GSTA1
GSTA2
GSTA3
GSTK1
GSTM1
GSTM3
GSTM4
GSTO1
GSTO2
GSTP1
GSTT1
GSTT2
GSTZ1
HMGCR
HNF4A
HNMT
HSD11B1
HSD11B2
HTR2A
HTR2C
IAPP
IFNL3
IGF2R
ITPA
KCNH2
KCNJ11
LDLR
LTC4S
MAOA
MAOB
MAT1A
MGST2
MGST3
MPO
MTHFR
MTRR
NAT1
NAT2
NFE2L2
NHLRC1
NOS1
NOS3
NPPB
NPR1
NQO1
NR1I2
NR1I3
NR3C1
NR3C2
NTRK2
OPRM1
P2RY12
PEAR1
PKD2
PLG
PNMT
PON1
PON2
PON3
POR
PPARA
PPARD
PPARG
PSMB8
PTGIS
PTGS1
PTGS2
RYR1
SCN1A
SCN5A
SERPINA7
SHBG
SLC10A1
SLC10A2
SLC13A2
SLC15A1
SLC16A1
SLC19A1
SLC22A1
SLC22A11
SLC22A12
SLC22A14
SLC22A2
SLC22A3
SLC22A4
SLC22A5
SLC22A6
SLC22A9
SLC28A1
SLC28A2
SLC28A3
SLC29A1
SLC29A2
SLC2A4
SLC47A1
SLC47A2
SLC6A3
SLC6A4
SLC7A5
SLC7A7
SLCO1A2
SLCO1B1
SLCO1B3
SLCO1C1
SLCO2A1
SLCO2B1
SOD1
SOD2
SOD3
SPG7
SRD5A2
STK19
SULF1
SULT1A1
SULT1A3
SULT1C2
SULT1E1
SULT2A1
SULT2B1
SULT4A1
TAP1
TAP2
TBXAS1
TMEM43
TP53
TPMT
TSPO
TTR
TYMS
UGT1A1
UGT1A10
UGT1A3
UGT1A4
UGT1A5
UGT1A6
UGT1A7
UGT1A8
UGT1A9
UGT2B10
UGT2B15
UGT2B17
UGT2B28
UGT2B4
UGT2B7
UMPS
UNC93B1
UROC1
VDR
VKORC1
XDH
XRCC1
