# Supplementary material for: Actionable Pharmacogenetic Variation in the Slovenian Genomic Database
Source: Front Pharmacol. 2019 Mar 14;10:240. doi: 10.3389/fphar.2019.00240 (PMC6428035; doi:10.3389/fphar.2019.00240)
Supplement: Supplementary file 2 [file Table_5.xlsx]

## Sheet: Sheet1
Supplementary Table S5. Novel missense variants predicted in consensus as pathogenic (Mutation Tester, Polyphen, Sift, MetaSVM, CADD)
chromosome	position	reference allele	alternative allele	variant gene	variant type	variant impact	variant name	transcript level variant	functional effect	heterozygotes in the Slovenian genomic database	homozygotes in the Slovenian genomic database	dbNSFP CADD phred	dbNSFP MutationTaster prediction	dbNSFP SIFT prediction	dbNSFP Polyphen2 HVAR prediction	dbNSFP MetaSVM prediction	dbNSFP GERP RS
1	94508934	C	A	ABCA4	missense_variant	MODERATE	NM_000350.2	c.3148G>T	p.Gly1050Cys	1	0	20.1	D	D	D	D	5.83
10	18828648	C	A	CACNB2	missense_variant	MODERATE	NM_201596.2	c.1978C>A	p.Gln660Lys	1	0	20.2	D	D	D	D	5.17
5	131676279	C	T	SLC22A4	missense_variant	MODERATE	NM_003059.2	c.1466C>T	p.Pro489Leu	2	0	20.3	D	D	D	D	5.22
17	61557734	A	G	ACE	missense_variant	MODERATE	NM_000789.3	c.692A>G	p.Tyr231Cys	1	0	20.3	D	D	D	D	4.03
12	22015902	G	T	ABCC9	missense_variant	MODERATE	NM_005691.3	c.2324C>A	p.Pro775His	4	0	20.4	D	D	D	D	4.54
4	88996682	C	T	PKD2	missense_variant	MODERATE	NM_000297.3	c.2743C>T	p.Arg915Cys	1	0	20.8	D	D	D	D	5.2
1	171073062	A	G	FMO3	missense_variant	MODERATE	NM_001002294.2	c.269A>G	p.Tyr90Cys	1	0	21.0	D	D	D	D	4.53
8	27321424	T	C	CHRNA2	missense_variant	MODERATE	NM_000742.3	c.536A>G	p.Tyr179Cys	1	0	21.1	D	D	D	D	4.97
2	166929899	T	C	SCN1A	missense_variant	MODERATE	NM_001165963.1	c.233A>G	p.Glu78Gly	1	0	21.2	D	D	D	D	5.51
10	101559046	C	T	ABCC2	missense_variant	MODERATE	NM_000392.4	c.950C>T	p.Thr317Ile	1	0	21.6	D	D	D	D	2.89
22	51066101	C	T	ARSA	missense_variant	MODERATE	NM_000487.5	c.107G>A	p.Gly36Glu	1	0	21.8	D	D	D	D	4.25
11	66133701	A	C	SLC29A2	missense_variant&splice_region_variant	MODERATE	NM_001300868.1	c.869T>G	p.Ile290Ser	1	0	21.8	D	D	D	D	5.65
2	166895933	C	A	SCN1A	missense_variant&splice_region_variant	MODERATE	NM_001165963.1	c.2589G>T	p.Leu863Phe	1	0	21.9	D	D	D	D	4.75
1	153651988	C	G	NPR1	missense_variant	MODERATE	NM_000906.3	c.404C>G	p.Pro135Arg	1	0	22.0	D	D	D	D	4.14
5	131657949	G	A	SLC22A4	missense_variant	MODERATE	NM_003059.2	c.725G>A	p.Gly242Asp	1	0	22.0	D	D	D	D	6.06
X	153764240	A	C	G6PD	missense_variant	MODERATE	NM_000402.4	c.269T>G	p.Leu90Arg	0	1	22.0	D	D	D	D	4.19
12	21997741	G	A	ABCC9	missense_variant	MODERATE	NM_005691.3	c.3205C>T	p.His1069Tyr	1	0	22.1	D	D	D	D	5.44
1	97700538	C	G	DPYD	missense_variant	MODERATE	NM_000110.3	c.2312G>C	p.Arg771Thr	1	0	22.1	D	D	D	D	5.74
5	131706048	T	G	SLC22A5	missense_variant	MODERATE	NM_003060.3	c.384T>G	p.Ile128Met	1	0	22.2	D	D	D	D	4.56
14	23245519	G	A	SLC7A7	missense_variant	MODERATE	NM_001126105.2	c.779C>T	p.Pro260Leu	1	0	22.2	D	D	D	D	5.41
7	75615036	C	T	POR	missense_variant	MODERATE	NM_000941.2	c.1538C>T	p.Pro513Leu	6	0	22.3	D	D	D	D	4.4
6	160828200	G	A	SLC22A3	missense_variant	MODERATE	NM_021977.3	c.661G>A	p.Gly221Arg	2	0	22.3	D	D	D	D	5.88
16	66972109	G	T	CES2	missense_variant	MODERATE	NM_003869.5	c.438G>T	p.Trp146Cys	1	0	22.3	D	D	D	D	5.49
17	19552334	C	G	ALDH3A2	missense_variant	MODERATE	NM_001031806.1	c.50C>G	p.Ser17Trp	1	0	22.4	D	D	D	D	5.46
3	124462816	G	A	UMPS	missense_variant	MODERATE	NM_000373.3	c.1328G>A	p.Gly443Asp	1	0	22.5	D	D	D	D	5.67
21	37442604	T	C	CBR1	missense_variant	MODERATE	NM_001757.3	c.191T>C	p.Ile64Thr	1	0	22.5	D	D	D	D	5.73
4	84191025	A	C	COQ2	missense_variant	MODERATE	NM_015697.7	c.900T>G	p.Ile300Met	1	0	22.5	D	D	D	D	0.77
12	2666124	A	T	CACNA1C	missense_variant	MODERATE	NM_199460.3	c.1489A>T	p.Ile497Phe	1	0	22.5	D	D	D	D	5.05
6	18148077	G	C	TPMT	missense_variant	MODERATE	NM_000367.3	c.210C>G	p.Cys70Trp	1	0	22.7	D	D	D	D	-4.6
16	28618338	T	C	SULT1A1	missense_variant	MODERATE	NM_001055.3	c.433A>G	p.Met145Val	1	0	22.7	D	D	D	D	2.42
16	28617437	T	G	SULT1A1	missense_variant	MODERATE	NM_001055.3	c.715A>C	p.Asn239His	1	0	22.8	D	D	D	D	2.18
6	24503587	A	T	ALDH5A1	missense_variant	MODERATE	NM_170740.1	c.535A>T	p.Ile179Phe	1	0	22.9	D	D	D	D	5.22
15	75014706	T	G	CYP1A1	missense_variant	MODERATE	NM_000499.3	c.733A>C	p.Asn245His	1	0	22.9	D	D	D	D	5.0
19	38990631	T	C	RYR1	missense_variant	MODERATE	NM_000540.2	c.7298T>C	p.Leu2433Pro	1	0	23.0	D	D	D	D	3.99
19	39008163	T	C	RYR1	missense_variant	MODERATE	NM_000540.2	c.9850T>C	p.Trp3284Arg	2	0	23.1	D	D	D	D	3.83
12	48240128	G	C	VDR	missense_variant	MODERATE	NM_001017536.1	c.1164C>G	p.Ile388Met	1	0	23.2	D	D	D	D	-4.77
1	171303777	A	G	FMO4	missense_variant	MODERATE	NM_002022.1	c.1055A>G	p.Tyr352Cys	1	0	23.3	D	D	D	D	4.48
19	39008005	G	T	RYR1	missense_variant	MODERATE	NM_000540.2	c.9692G>T	p.Gly3231Val	1	0	23.4	D	D	D	D	3.88
19	15791326	G	A	CYP4F12	missense_variant	MODERATE	NM_023944.3	c.522G>A	p.Met174Ile	3	0	23.7	D	D	D	D	2.76
10	96797026	C	A	CYP2C8	missense_variant	MODERATE	NM_000770.3	c.1332G>T	p.Glu444Asp	1	0	23.8	D	D	D	D	2.02
11	64329879	C	A	SLC22A11	missense_variant	MODERATE	NM_018484.2	c.793C>A	p.Pro265Thr	1	0	23.9	D	D	D	D	3.49
16	16253346	G	T	ABCC6	missense_variant	MODERATE	NM_001171.5	c.3728C>A	p.Pro1243His	1	0	24.1	D	D	D	D	4.64
6	24532350	C	G	ALDH5A1	missense_variant	MODERATE	NM_170740.1	c.1386C>G	p.Phe462Leu	1	0	24.1	D	D	D	D	-2.77
19	15989603	A	C	CYP4F2	missense_variant	MODERATE	NM_001082.4	c.1541T>G	p.Leu514Arg	1	0	24.1	D	D	D	D	2.63
17	56357280	G	T	MPO	missense_variant	MODERATE	NM_000250.1	c.344C>A	p.Ala115Asp	1	0	24.2	D	D	D	D	5.24
19	38991523	G	A	RYR1	missense_variant	MODERATE	NM_000540.2	c.7507G>A	p.Val2503Met	1	0	24.2	D	D	D	D	4.17
8	65528779	T	C	CYP7B1	missense_variant	MODERATE	NM_004820.3	c.319A>G	p.Lys107Glu	2	0	24.4	D	D	D	D	5.15
6	160105912	T	C	SOD2	missense_variant	MODERATE	NM_000636.2	c.497A>G	p.Asn166Ser	2	0	24.4	D	D	D	D	5.29
X	153762641	G	C	G6PD	missense_variant	MODERATE	NM_000402.4	c.646C>G	p.His216Asp	1	0	24.5	D	D	D	D	5.65
22	19963259	T	G	ARVCF	missense_variant	MODERATE	NM_001670.2	c.1910A>C	p.Asp637Ala	1	0	24.5	D	D	D	D	4.74
10	82040012	G	A	MAT1A	missense_variant	MODERATE	NM_000429.2	c.466C>T	p.Leu156Phe	1	0	24.5	D	D	D	D	4.91
16	16257023	C	A	ABCC6	missense_variant	MODERATE	NM_001171.5	c.3333G>T	p.Gln1111His	1	0	24.7	D	D	D	D	1.33
16	16130395	C	A	ABCC1	missense_variant	MODERATE	NM_004996.3	c.744C>A	p.Asp248Glu	1	0	24.8	D	D	D	D	2.72
19	49090644	C	T	SULT2B1	missense_variant	MODERATE	NM_177973.1	c.373C>T	p.His125Tyr	1	0	24.9	D	D	D	D	4.98
16	16271431	A	T	ABCC6	missense_variant	MODERATE	NM_001171.5	c.2468T>A	p.Ile823Asn	1	0	24.9	D	D	D	D	5.14
2	219677773	A	G	CYP27A1	missense_variant	MODERATE	NM_000784.3	c.971A>G	p.Glu324Gly	1	0	25.0	D	D	D	D	5.44
3	38674701	G	A	SCN5A	missense_variant	MODERATE	NM_001099404.1	c.98C>T	p.Ala33Val	1	0	25.1	D	D	D	D	4.55
11	14900809	A	G	CYP2R1	missense_variant	MODERATE	NM_024514.4	c.1181T>C	p.Ile394Thr	1	0	25.1	D	D	D	D	5.92
12	22063229	T	G	ABCC9	missense_variant	MODERATE	NM_005691.3	c.1182A>C	p.Lys394Asn	2	0	25.2	D	D	D	D	2.12
6	161173186	C	G	PLG	missense_variant	MODERATE	NM_000301.3	c.2165C>G	p.Pro722Arg	1	0	25.3	D	D	D	D	3.38
15	58306177	A	C	ALDH1A2	missense_variant	MODERATE	NM_003888.3	c.242T>G	p.Val81Gly	1	0	25.3	D	D	D	D	4.69
20	52788154	G	T	CYP24A1	missense_variant	MODERATE	NM_000782.4	c.505C>A	p.Pro169Thr	4	0	25.4	D	D	D	D	4.56
17	61574277	C	T	ACE	missense_variant	MODERATE	NM_000789.3	c.3622C>T	p.Leu1208Phe	1	0	25.4	D	D	D	D	4.86
15	75015311	G	A	CYP1A1	missense_variant	MODERATE	NM_000499.3	c.128C>T	p.Pro43Leu	2	0	25.6	D	D	D	D	5.64
5	7895905	C	G	MTRR	missense_variant	MODERATE	NM_024010.2	c.1697C>G	p.Pro566Arg	1	0	25.6	D	D	D	D	5.51
11	64323821	G	C	SLC22A11	missense_variant	MODERATE	NM_018484.2	c.350G>C	p.Trp117Ser	1	0	25.6	D	D	D	D	3.97
7	75610849	T	A	POR	missense_variant	MODERATE	NM_000941.2	c.656T>A	p.Phe219Tyr	1	0	25.6	D	D	D	D	4.64
19	15806747	G	T	CYP4F12	missense_variant&splice_region_variant	MODERATE	NM_023944.3	c.1117G>T	p.Asp373Tyr	1	0	25.7	D	D	D	D	2.41
10	101578907	T	C	ABCC2	missense_variant	MODERATE	NM_000392.4	c.2501T>C	p.Leu834Pro	2	0	25.8	D	D	D	D	5.6
21	46957726	G	A	SLC19A1	missense_variant	MODERATE	NM_194255.2	c.148C>T	p.Pro50Ser	1	0	25.8	D	D	D	D	3.85
19	38937154	A	T	RYR1	missense_variant	MODERATE	NM_000540.2	c.674A>T	p.His225Leu	1	0	25.8	D	D	D	D	5.03
20	52774701	A	C	CYP24A1	missense_variant&splice_region_variant	MODERATE	NM_000782.4	c.1160T>G	p.Leu387Arg	1	0	25.8	D	D	D	D	5.6
X	153762577	A	G	G6PD	missense_variant	MODERATE	NM_000402.4	c.710T>C	p.Met237Thr	1	0	25.9	D	D	D	D	5.48
15	74637501	A	T	CYP11A1	missense_variant	MODERATE	NM_000781.2	c.509T>A	p.Leu170Gln	1	0	25.9	D	D	D	D	4.37
7	139575436	G	A	TBXAS1	missense_variant&splice_region_variant	MODERATE	NM_001166253.1	c.239G>A	p.Gly80Glu	1	0	25.9	D	D	D	D	5.32
1	156875123	T	C	PEAR1	missense_variant	MODERATE	NM_001080471.1	c.214T>C	p.Tyr72His	1	0	25.9	D	D	D	D	3.92
1	97981374	T	C	DPYD	missense_variant	MODERATE	NM_000110.3	c.1648A>G	p.Ser550Gly	1	0	26.0	D	D	D	D	5.05
6	160564659	G	A	SLC22A1	missense_variant	MODERATE	NM_003057.2	c.1363G>A	p.Glu455Lys	1	0	26.3	D	D	D	D	4.73
1	156876124	T	C	PEAR1	missense_variant	MODERATE	NM_001080471.1	c.364T>C	p.Cys122Arg	2	0	26.4	D	D	D	D	4.88
19	38964050	C	A	RYR1	missense_variant	MODERATE	NM_000540.2	c.3799C>A	p.Pro1267Thr	1	0	26.5	D	D	D	D	5.07
15	75047364	G	T	CYP1A2	missense_variant	MODERATE	NM_000761.4	c.1486G>T	p.Gly496Trp	1	0	26.5	D	D	D	D	3.16
10	18789784	G	A	CACNB2	missense_variant	MODERATE	NM_201596.2	c.500G>A	p.Gly167Asp	1	0	26.6	D	D	D	D	5.88
3	119533845	C	G	NR1I2	missense_variant	MODERATE	NM_022002.2	c.931C>G	p.Gln311Glu	1	0	26.9	D	D	D	D	4.31
16	55862746	T	A	CES1	missense_variant	MODERATE	NM_001025195.1	c.193A>T	p.Arg65Trp	1	0	27.1	D	D	D	D	4.48
22	51065031	G	A	ARSA	missense_variant	MODERATE	NM_000487.5	c.842C>T	p.Thr281Ile	1	0	27.1	D	D	D	D	5.25
19	38934830	A	T	RYR1	missense_variant	MODERATE	NM_000540.2	c.466A>T	p.Arg156Trp	1	0	27.5	D	D	D	D	3.18
19	44047644	T	A	XRCC1	missense_variant	MODERATE	NM_006297.2	c.1802A>T	p.Asn601Ile	1	0	27.5	D	D	D	D	3.85
19	38974083	G	A	RYR1	missense_variant	MODERATE	NM_000540.2	c.4861G>A	p.Glu1621Lys	1	0	27.6	D	D	D	D	5.0
19	38996458	T	C	RYR1	missense_variant	MODERATE	NM_000540.2	c.8413T>C	p.Tyr2805His	1	0	27.8	D	D	D	D	4.08
9	107556751	A	C	ABCA1	missense_variant	MODERATE	NM_005502.3	c.5423T>G	p.Leu1808Trp	1	0	27.9	D	D	D	D	5.5
13	52518307	C	G	ATP7B	missense_variant	MODERATE	NM_000053.3	c.3181G>C	p.Gly1061Arg	1	0	28.0	D	D	D	D	4.59
X	77301033	C	G	ATP7A	missense_variant	MODERATE	NM_000052.6	c.4190C>G	p.Ser1397Cys	1	0	28.0	D	D	D	D	4.8
19	34263938	C	A	CHST8	missense_variant	MODERATE	NM_001127895.1	c.1245C>A	p.Asn415Lys	1	0	28.1	D	D	D	D	3.95
10	101567937	T	C	ABCC2	missense_variant	MODERATE	NM_000392.4	c.1766T>C	p.Leu589Pro	1	0	28.3	D	D	D	D	5.63
4	89020599	G	A	ABCG2	missense_variant&splice_region_variant	MODERATE	NM_004827.2	c.1369C>T	p.His457Tyr	1	0	28.4	D	D	D	D	5.19
19	38948755	G	C	RYR1	missense_variant	MODERATE	NM_000540.2	c.1990G>C	p.Glu664Gln	2	0	28.5	D	D	D	D	4.85
1	98205958	A	G	DPYD	missense_variant	MODERATE	NM_000110.3	c.311T>C	p.Ile104Thr	1	0	28.7	D	D	D	D	5.69
6	24520660	A	G	ALDH5A1	missense_variant	MODERATE	NM_170740.1	c.941A>G	p.Lys314Arg	1	0	28.8	D	D	D	D	5.5
4	89022409	A	G	ABCG2	missense_variant	MODERATE	NM_004827.2	c.1340T>C	p.Leu447Pro	1	0	28.8	D	D	D	D	5.76
3	119534197	C	G	NR1I2	missense_variant	MODERATE	NM_022002.2	c.1082C>G	p.Pro361Arg	1	0	28.8	D	D	D	D	4.63
10	101591876	C	G	ABCC2	missense_variant	MODERATE	NM_000392.4	c.3246C>G	p.Asn1082Lys	1	0	29.0	D	D	D	D	5.79
1	169500059	A	G	F5	missense_variant	MODERATE	NM_000130.4	c.5173T>C	p.Cys1725Arg	2	0	29.3	D	D	D	D	5.49
13	52520491	C	T	ATP7B	missense_variant	MODERATE	NM_000053.3	c.2989G>A	p.Val997Met	1	0	29.3	D	D	D	D	5.15
22	19967391	A	G	ARVCF	missense_variant	MODERATE	NM_001670.2	c.1271T>C	p.Leu424Pro	1	0	29.4	D	D	D	D	4.51
1	94476877	C	G	ABCA4	missense_variant	MODERATE	NM_000350.2	c.5525G>C	p.Gly1842Ala	1	0	29.7	D	D	D	D	4.67
12	2692088	T	A	CACNA1C	missense_variant	MODERATE	NM_199460.3	c.2204T>A	p.Ile735Asn	1	0	29.8	D	D	D	D	4.85
20	3194677	C	T	ITPA	missense_variant	MODERATE	NM_033453.3	c.236C>T	p.Ala79Val	1	0	29.8	D	D	D	D	5.32
14	23248068	G	A	SLC7A7	missense_variant	MODERATE	NM_001126105.2	c.704C>T	p.Ala235Val	1	0	29.9	D	D	D	D	5.41
13	52518378	G	A	ATP7B	missense_variant	MODERATE	NM_000053.3	c.3110C>T	p.Pro1037Leu	1	0	30.0	D	D	D	D	5.43
1	94522275	A	G	ABCA4	missense_variant	MODERATE	NM_000350.2	c.2264T>C	p.Phe755Ser	2	0	31.0	D	D	D	D	5.66
11	14900665	G	C	CYP2R1	missense_variant	MODERATE	NM_024514.4	c.1325C>G	p.Ser442Cys	1	0	31.0	D	D	D	D	5.76
17	48761064	G	T	ABCC3	missense_variant	MODERATE	NM_003786.3	c.3901G>T	p.Gly1301Cys	1	0	32.0	D	D	D	D	5.94
8	65517363	C	T	CYP7B1	missense_variant	MODERATE	NM_004820.3	c.1109G>A	p.Arg370His	1	0	33.0	D	D	D	D	6.17
13	52518400	C	T	ATP7B	missense_variant	MODERATE	NM_000053.3	c.3088G>A	p.Gly1030Ser	1	0	33.0	D	D	D	D	5.43
8	59404317	C	T	CYP7A1	missense_variant	MODERATE	NM_000780.3	c.1232G>A	p.Arg411Lys	1	0	33.0	D	D	D	D	5.76
7	87133609	C	T	ABCB1	missense_variant	MODERATE	NM_000927.4	c.3793G>A	p.Gly1265Ser	2	0	34.0	D	D	D	D	5.8
7	87046813	C	T	ABCB4	missense_variant	MODERATE	NM_018849.2	c.2497G>A	p.Ala833Thr	2	0	34.0	D	D	D	D	5.82
3	133666229	C	A	SLCO2A1	missense_variant	MODERATE	NM_005630.2	c.1166G>T	p.Arg389Leu	1	0	34.0	D	D	D	D	5.72
19	38974039	G	C	RYR1	missense_variant	MODERATE	NM_000540.2	c.4817G>C	p.Arg1606Pro	1	0	34.0	D	D	D	D	5.0
9	107574943	C	A	ABCA1	missense_variant	MODERATE	NM_005502.3	c.3962G>T	p.Gly1321Val	1	0	34.0	D	D	D	D	5.93
16	87870138	C	A	SLC7A5	missense_variant	MODERATE	NM_003486.5	c.1256G>T	p.Arg419Leu	1	0	34.0	D	D	D	D	5.18
19	38980897	G	A	RYR1	missense_variant	MODERATE	NM_000540.2	c.5996G>A	p.Arg1999His	1	0	34.0	D	D	D	D	4.57
2	31588896	C	T	XDH	missense_variant	MODERATE	NM_000379.3	c.2402G>A	p.Gly801Asp	1	0	34.0	D	D	D	D	5.95
2	31590872	C	T	XDH	missense_variant	MODERATE	NM_000379.3	c.2152G>A	p.Gly718Arg	1	0	34.0	D	D	D	D	6.02
3	38627336	C	A	SCN5A	missense_variant	MODERATE	NM_001099404.1	c.2633G>T	p.Arg878Leu	1	0	35.0	D	D	D	D	4.17
11	17474818	C	A	ABCC8	missense_variant	MODERATE	NM_001287174.1	c.1024G>T	p.Gly342Trp	1	0	35.0	D	D	D	D	5.79
1	113459926	C	T	SLC16A1	missense_variant	MODERATE	NM_001166496.1	c.1102G>A	p.Gly368Arg	1	0	35.0	D	D	D	D	5.56
7	87035738	C	T	ABCB4	missense_variant	MODERATE	NM_018849.2	c.3373G>A	p.Glu1125Lys	1	0	35.0	D	D	D	D	5.81
11	17427046	C	T	ABCC8	missense_variant	MODERATE	NM_001287174.1	c.3397G>A	p.Asp1133Asn	1	0	35.0	D	D	D	D	5.75
11	17482100	C	A	ABCC8	missense_variant	MODERATE	NM_001287174.1	c.946G>T	p.Gly316Trp	1	0	35.0	D	D	D	D	5.77
11	17417211	C	T	ABCC8	missense_variant	MODERATE	NM_001287174.1	c.4256G>A	p.Arg1419His	1	0	35.0	D	D	D	D	4.78
