# Supplementary material for: Actionable Pharmacogenetic Variation in the Slovenian Genomic Database
Source: Front Pharmacol. 2019 Mar 14;10:240. doi: 10.3389/fphar.2019.00240 (PMC6428035; doi:10.3389/fphar.2019.00240)
Supplement: Supplementary file 3 [file Table_6.xlsx]

## Sheet: Sheet1
Supplementary Table S6. Novel variants with predicted HIGH impact
chromosome	position	reference allele	alternative allele	variant gene	variant type	variant impact	variant name	transcript level variant	functional effect	heterozygotes in the Slovenian genomic database	homozygotes in the Slovenian genomic database	dbNSFP CADD phred	dbNSFP GERP RS
13	99362030	T	A	SLC15A1	splice_acceptor_variant&intron_variant	HIGH	NM_005073.3	c.946-2A>T		6	0	25.7	5.64
7	150700489	T	C	NOS3	stop_lost	HIGH	NM_001160110.1	c.1843T>C	p.Ter615Glnext*?	3	0	0.089	-0.802
7	150700274	TA	-	NOS3	frameshift_variant	HIGH	NM_001160111.1	c.1788_1789delTA	p.Ser596fs	3	0	.	.
7	150700277	-	GT	NOS3	frameshift_variant	HIGH	NM_001160111.1	c.1790_1791insGT	p.Ile598fs	3	0	.	.
2	178129303	A	G	NFE2L2	start_lost	HIGH	NM_006164.4	c.2T>C	p.Met1?	1	0	13.67	3.13
2	220083384	CA	-	ABCB6	frameshift_variant	HIGH	NM_005689.2	c.11_12delTG	p.Val4fs	1	0	.	.
14	70245898	C	A	SLC10A1	splice_donor_variant&intron_variant	HIGH	NM_003049.3	c.746+1G>T		1	0	26.6	4.35
16	87868054	C	T	SLC7A5	stop_gained	HIGH	NM_003486.5	c.1434G>A	p.Trp478*	1	0	22.5	5.45
4	70155382	G	A	UGT2B28	splice_acceptor_variant&intron_variant	HIGH	NM_053039.1	c.1003-1G>A		1	0	22.3	1.85
6	31975224	T	-	CYP21A2	frameshift_variant	HIGH	NM_000500.7.6	c.914delT	p.Leu305fs	1	0	.	.
5	1403165	-	G	SLC6A3	frameshift_variant	HIGH	NM_001044.4	c.1639dupC	p.His547fs	1	0	.	.
10	18828653	A	G	CACNB2	stop_lost	HIGH	NM_201596.2	c.1983A>G	p.Ter661Trpext*?	0	1	18.4	5.17
4	70148296	G	A	UGT2B28	stop_gained	HIGH	NM_053039.1	c.786G>A	p.Trp262*	0	1	35.0	2.18
6	31975573	C	-	CYP21A2	frameshift_variant	HIGH	NM_000500.7.6	c.1057delC	p.Leu353fs	0	1	.	.
7	55236215	G	A	EGFR	splice_acceptor_variant&intron_variant	HIGH	NM_201282.1	c.1881-1G>A		3	0	4.525	0.236
4	140587230	AAGT	-	MGST2	frameshift_variant&splice_donor_variant&splice_region_variant&intron_variant	HIGH	NM_001204366.1	c.57_58+2delAAGT	p.Gln19fs	3	0	.	.
4	88929245	-	TA	PKD2	frameshift_variant	HIGH	NM_000297.3	c.359_360insTA	p.Gly121fs	3	0	.	.
8	27320999	-	T	CHRNA2	frameshift_variant	HIGH	NM_000742.3	c.961dupA	p.Thr321fs	2	0	.	.
2	234669162	A	T	UGT1A1	stop_gained	HIGH	NM_000463.2	c.229A>T	p.Lys77*	2	0	14.31	3.69
1	161200971	-	T	NR1I3	frameshift_variant	HIGH	NM_001077482.2	c.759dupA	p.Arg254fs	2	0	.	.
21	46950747	C	T	SLC19A1	stop_gained	HIGH	NM_194255.2	c.1088G>A	p.Trp363*	2	0	38.0	4.42
21	37444913	G	A	CBR1	stop_gained	HIGH	NM_001757.3	c.567G>A	p.Trp189*	2	0	17.11	5.36
1	156882985	G	A	PEAR1	splice_acceptor_variant&intron_variant	HIGH	NM_001080471.1	c.2423-1G>A		2	0	17.26	5.31
7	95036371	A	C	PON2	stop_gained	HIGH	NM_000305.2	c.705T>G	p.Tyr235*	2	0	39.0	1.29
17	48752740	-	T	ABCC3	frameshift_variant&stop_gained	HIGH	NM_003786.3	c.2616_2617insT	p.Asp873fs	2	0	.	.
17	48752742	-	TC	ABCC3	frameshift_variant	HIGH	NM_003786.3	c.2619_2620insCT	p.Lys874fs	2	0	.	.
12	21051410	C	T	SLCO1B3	stop_gained	HIGH	NM_019844.3	c.1723C>T	p.Gln575*	2	0	9.276	2.8
19	34262356	G	T	CHST8	splice_donor_variant&intron_variant	HIGH	NM_001127895.1	c.168+1G>T		2	0	12.06	5.14
7	142965232	AT	-	GSTK1	frameshift_variant	HIGH	NM_001143679.1	c.754_755delAT	p.Met252fs	2	0	.	.
7	87133563	-	T	ABCB1	frameshift_variant	HIGH	NM_000927.4	c.3839dupA	p.Ter1281fs	2	0	.	.
19	41631506	A	T	CYP2F1	stop_gained	HIGH	NM_000774.3	c.1261A>T	p.Lys421*	2	0	36.0	3.19
1	97658738	-	G	DPYD	frameshift_variant	HIGH	NM_000110.3	c.2509dupC	p.Leu837fs	2	0	.	.
15	75044509	C	-	CYP1A2	frameshift_variant	HIGH	NM_000761.4	c.1090delC	p.Gln364fs	2	0	.	.
12	21014027	CAAA	-	SLCO1B3	frameshift_variant	HIGH	NM_019844.3	c.437_440delAAAC	p.Gln146fs	2	0	.	.
4	69972891	A	G	UGT2B7	splice_acceptor_variant&intron_variant	HIGH	NM_001074.2	c.1003-2A>G		2	0	22.1	1.66
1	19212123	C	G	ALDH4A1	splice_acceptor_variant&intron_variant	HIGH	NM_003748.3	c.298-1G>C		2	0	22.0	5.65
16	67470291	T	G	HSD11B2	splice_donor_variant&intron_variant	HIGH	NM_000196.3	c.802+2T>G		2	0	17.74	3.77
1	110283134	C	G	GSTM3	splice_acceptor_variant&intron_variant	HIGH	NM_000849.4	c.-224-1G>C		2	0	.	.
6	32008189	C	T	CYP21A2	stop_gained	HIGH	NM_000500.7.3	c.946C>T	p.Gln316*	1	0	17.13	-0.0317
8	70515557	T	C	SULF1	splice_donor_variant&intron_variant	HIGH	NM_001128204.1	c.1190+2T>C		1	0	31.0	6.17
6	44195079	GGTAAGG	-	SLC29A1	frameshift_variant&splice_donor_variant&splice_region_variant&splice_region_variant&intron_variant	HIGH	NM_001078174.1	c.29_29+6delGGTAAGG	p.Arg10fs	1	0	.	.
5	7897361	G	T	MTRR	splice_donor_variant&intron_variant	HIGH	NM_024010.2	c.2033+1G>T		1	0	13.92	5.1
4	3029730	T	C	GRK4	splice_donor_variant&intron_variant	HIGH	NM_182982.2	c.1060+2T>C		1	0	24.8	5.08
11	34470814	-	G	CAT	frameshift_variant	HIGH	NM_001752.3	c.144dupG	p.Pro49fs	1	0	.	.
X	153762613	TG	-	G6PD	frameshift_variant	HIGH	NM_000402.4	c.673_674delCA	p.Gln225fs	1	0	.	.
X	153762633	-	C	G6PD	frameshift_variant	HIGH	NM_000402.4	c.654_655insG	p.Ser219fs	1	0	.	.
X	153762640	T	-	G6PD	frameshift_variant	HIGH	NM_000402.4	c.647delA	p.His216fs	1	0	.	.
X	153762644	TGGACAG	-	G6PD	frameshift_variant	HIGH	NM_000402.4	c.637_643delCTGTCCA	p.Leu213fs	1	0	.	.
X	153762611	T	-	G6PD	frameshift_variant	HIGH	NM_000402.4	c.676delA	p.Ile226fs	1	0	.	.
X	153762621	ACGGAACA	-	G6PD	frameshift_variant	HIGH	NM_000402.4	c.659_666delTGTTCCGT	p.Leu220fs	1	0	.	.
X	153762636	-	C	G6PD	frameshift_variant	HIGH	NM_000402.4	c.651_652insG	p.Ser218fs	1	0	.	.
X	153762653	-	CACGA	G6PD	frameshift_variant	HIGH	NM_000402.4	c.634_635insTCGTG	p.Arg212fs	1	0	.	.
3	38350513	G	-	SLC22A14	frameshift_variant	HIGH	NM_004803.3	c.847delG	p.Ala283fs	1	0	.	.
4	100006368	C	T	ADH5	splice_acceptor_variant&intron_variant	HIGH	NM_000671.4	c.13-1G>A		1	0	21.8	4.96
9	107645319	C	A	ABCA1	splice_donor_variant&intron_variant	HIGH	NM_005502.3	c.421+1G>T		1	0	27.2	5.49
4	89060965	T	-	ABCG2	frameshift_variant	HIGH	NM_004827.2	c.183delA	p.Lys61fs	1	0	.	.
4	69682406	-	CCAA	UGT2B10	frameshift_variant	HIGH	NM_001075.5	c.669_672dupCCAA	p.Ile225fs	1	0	.	.
12	112221042	C	-	ALDH2	frameshift_variant	HIGH	NM_000690.3	c.300delC	p.His100fs	1	0	.	.
2	169787174	C	A	ABCB11	splice_donor_variant&intron_variant	HIGH	NM_003742.2	c.3411+1G>T		1	0	26.6	6.08
10	18828641	C	A	CACNB2	stop_gained	HIGH	NM_201596.2	c.1971C>A	p.Tyr657*	1	0	18.99	3.28
11	62744825	G	A	SLC22A6	stop_gained	HIGH	NM_004790.4	c.1396C>T	p.Arg466*	1	0	41.0	3.83
3	124456798	G	T	UMPS	stop_gained	HIGH	NM_000373.3	c.694G>T	p.Glu232*	1	0	19.93	3.8
3	14183200	T	-	TMEM43	frameshift_variant	HIGH	NM_024334.2	c.1109delT	p.Phe370fs	1	0	.	.
22	19950241	-	G	COMT	frameshift_variant	HIGH	NM_000754.3	c.192dupG	p.Gln65fs	1	0	.	.
13	52532498	G	-	ATP7B	frameshift_variant	HIGH	NM_000053.3	c.2304delC	p.Pro768fs	1	0	.	.
1	97770935	C	A	DPYD	splice_acceptor_variant&intron_variant	HIGH	NM_000110.3	c.2180-1G>T		1	0	17.64	5.55
17	48750970	C	A	ABCC3	stop_gained	HIGH	NM_003786.3	c.2550C>A	p.Cys850*	1	0	11.64	2.98
7	117304762	-	AG	CFTR	frameshift_variant	HIGH	NM_000492.3	c.3985_3986dupGA	p.Gln1330fs	1	0	.	.
1	146658503	A	-	FMO5	frameshift_variant	HIGH	NM_001461.3	c.1578delT	p.Phe526fs	1	0	.	.
7	55220238	G	A	EGFR	splice_acceptor_variant&intron_variant	HIGH	NM_005228.3	c.629-1G>A		1	0	31.0	5.3
3	124459018	-	T	UMPS	frameshift_variant	HIGH	NM_000373.3	c.1130dupT	p.Ala378fs	1	0	.	.
7	95036358	AT	-	PON2	frameshift_variant	HIGH	NM_000305.2	c.717_718delAT	p.Ile239fs	1	0	.	.
4	69683897	T	C	UGT2B10	splice_donor_variant&intron_variant	HIGH	NM_001075.5	c.867+2T>C		1	0	14.21	2.66
7	87180156	T	C	ABCB1	splice_acceptor_variant&intron_variant	HIGH	NM_000927.4	c.1000-2A>G		1	0	25.1	5.75
11	113258762	C	A	ANKK1	stop_gained	HIGH	NM_178510.1	c.156C>A	p.Cys52*	1	0	16.56	3.23
22	51066325	C	A	ARSA	splice_donor_variant&intron_variant	HIGH	NM_001085425.2	c.-14+1G>T		1	0	.	.
9	107576758	T	A	ABCA1	splice_acceptor_variant&intron_variant	HIGH	NM_005502.3	c.3739-2A>T		1	0	28.3	5.3
4	2993972	C	T	GRK4	stop_gained	HIGH	NM_182982.2	c.292C>T	p.Arg98*	1	0	35.0	5.33
11	63176332	A	-	SLC22A9	frameshift_variant	HIGH	NM_080866.2	c.1582delA	p.Ile528fs	1	0	.	.
22	19969261	C	T	ARVCF	splice_acceptor_variant&intron_variant	HIGH	NM_001670.2	c.370-1G>A		1	0	24.4	2.98
9	107620980	C	G	ABCA1	splice_acceptor_variant&intron_variant	HIGH	NM_005502.3	c.544-1G>C		1	0	18.48	6.17
X	43603653	-	TTGATCCGCATTGGACGGTGGCATGTCG	MAOA	frameshift_variant	HIGH	NM_000240.3	c.1476_1477insTTGATCCGCATTGGACGGTGGCATGTCG	p.Arg493fs	1	0	.	.
1	110282101	G	A	GSTM3	stop_gained	HIGH	NM_000849.4	c.139C>T	p.Arg47*	1	0	22.0	1.7
16	89598883	C	-	SPG7	frameshift_variant	HIGH	NM_003119.3	c.1165delC	p.Arg389fs	1	0	.	.
7	91671392	-	AG	AKAP9	frameshift_variant	HIGH	NM_005751.4	c.4960_4961dupAG	p.Val1655fs	1	0	.	.
4	69884050	-	C	UGT2B10	frameshift_variant	HIGH	NM_001075.5.2	c.741_742insG	p.Asn248fs	1	0	.	.
5	74652229	C	T	HMGCR	stop_gained	HIGH	NM_000859.2	c.1942C>T	p.Gln648*	1	0	45.0	6.13
4	69885533	-	C	UGT2B10	frameshift_variant	HIGH	NM_001075.5.2	c.534_535insG	p.Pro179fs	1	0	.	.
4	69885534	GG	-	UGT2B10	frameshift_variant	HIGH	NM_001075.5.2	c.532_533delCC	p.Pro178fs	1	0	.	.
15	75012887	A	T	CYP1A1	stop_gained	HIGH	NM_000499.3	c.1482T>A	p.Tyr494*	1	0	32.0	-7.77
17	26817484	-	T	SLC13A2	frameshift_variant	HIGH	NM_001145975.1	c.391dupT	p.Tyr131fs	1	0	.	.
12	21422699	-	T	SLCO1A2	frameshift_variant&stop_gained&splice_region_variant	HIGH	NM_021094.3	c.1796dupA	p.Tyr599fs	1	0	.	.
12	58159861	G	-	CYP27B1	frameshift_variant	HIGH	NM_000785.3	c.315delC	p.Pro105fs	1	0	.	.
17	7534615	G	-	SHBG	frameshift_variant	HIGH	NM_001040.4	c.491delG	p.Arg164fs	1	0	.	.
7	91708392	G	A	AKAP9	splice_acceptor_variant&intron_variant	HIGH	NM_005751.4	c.6946-1G>A		1	0	27.3	5.32
4	70156531	T	C	UGT2B28	splice_donor_variant&intron_variant	HIGH	NM_053039.1	c.1310+2T>C		1	0	22.7	1.85
5	7891528	G	A	MTRR	splice_donor_variant&intron_variant	HIGH	NM_024010.2	c.1451+1G>A		1	0	28.0	5.16
1	169526098	-	T	F5	frameshift_variant	HIGH	NM_000130.4	c.738dupA	p.Val247fs	1	0	.	.
6	160496931	T	-	IGF2R	frameshift_variant	HIGH	NM_000876.2	c.5221delT	p.Tyr1741fs	1	0	.	.
9	107556793	T	A	ABCA1	splice_acceptor_variant&intron_variant	HIGH	NM_005502.3	c.5383-2A>T		1	0	29.5	5.5
21	46825390	T	-	COL18A1	splice_donor_variant&intron_variant	HIGH	NM_130445.2	c.106+2delT		1	0	.	.
17	19616060	T	G	SLC47A2	splice_acceptor_variant&intron_variant	HIGH	NM_152908.3	c.444-2A>C		1	0	11.7	4.04
4	140616350	G	A	MGST2	splice_acceptor_variant&intron_variant	HIGH	NM_001204366.1	c.159-1G>A		1	0	19.19	5.73
7	150693562	-	CCCCCGGC	NOS3	frameshift_variant	HIGH	NM_000603.4	c.352_359dupCCGGCCCC	p.Glu121fs	1	0	.	.
3	49395687	CC	-	GPX1	frameshift_variant	HIGH	NM_000581.2	c.24_25delGG	p.Ala8fs	1	0	.	.
3	49395690	CCGC	-	GPX1	frameshift_variant	HIGH	NM_000581.2	c.19_22delGCGG	p.Ala7fs	1	0	.	.
12	2789726	-	C	CACNA1C	frameshift_variant	HIGH	NM_001167625.1	c.5614dupC	p.Gln1872fs	1	0	.	.
5	7900140	A	-	MTRR	frameshift_variant	HIGH	NM_024010.2	c.2151delA	p.Lys717fs	1	0	.	.
8	30550527	C	A	GSR	stop_gained	HIGH	NM_000637.3	c.841G>T	p.Glu281*	1	0	40.0	5.29
17	61566001	CCTACCAGATCTGACGAATGTGATGGCCACGT	-	ACE	splice_acceptor_variant&disruptive_inframe_deletion&splice_region_variant&splice_region_variant&intron_variant	HIGH	NM_000789.3	c.2306-8_2329delCCTACCAGATCTGACGAATGTGATGGCCACGT	p.Asp769_Ser777delinsAla	1	0	.	.
8	27369415	C	G	EPHX2	stop_gained	HIGH	NM_001979.5	c.723C>G	p.Tyr241*	1	0	35.0	-1.97
4	110901180	G	A	EGF	stop_gained	HIGH	NM_001963.4	c.2106G>A	p.Trp702*	1	0	42.0	5.56
1	169484678	CTAC	-	F5	splice_donor_variant&splice_region_variant&intron_variant	HIGH	NM_000130.4	c.6528+1_6528+4delGTAG		1	0	.	.
19	1106570	A	G	GPX4	stop_lost	HIGH	NM_001039848.2	c.704A>G	p.Ter235Trpext*?	1	0	18.6	4.15
1	153661473	-	AGCAGT	NPR1	stop_gained&disruptive_inframe_insertion	HIGH	NM_000906.3	c.2463_2468dupGCAGTA	p.Gln822_Tyr823insTerGln	1	0	.	.
1	171173132	A	-	FMO2	frameshift_variant	HIGH	NM_001460.3	c.759delA	p.Lys253fs	1	0	.	.
16	66973154	T	-	CES2	frameshift_variant	HIGH	NM_003869.5	c.510delT	p.Phe170fs	1	0	.	.
8	18079756	G	A	NAT1	stop_gained	HIGH	NM_001160175.3	c.386G>A	p.Trp129*	1	0	36.0	3.47
5	131676314	G	T	SLC22A4	stop_gained	HIGH	NM_003059.2	c.1501G>T	p.Gly501*	1	0	15.71	5.22
16	87871449	A	T	SLC7A5	splice_donor_variant&intron_variant	HIGH	NM_003486.5	c.1140+2T>A		1	0	16.58	4.23
4	70709918	C	A	SULT1E1	stop_gained	HIGH	NM_005420.2	c.733G>T	p.Glu245*	1	0	7.684	2.19
17	48733285	G	A	ABCC3	stop_gained	HIGH	NM_003786.3	c.138G>A	p.Trp46*	1	0	37.0	5.19
19	38985252	-	A	RYR1	frameshift_variant	HIGH	NM_000540.2	c.6535dupA	p.Ile2179fs	1	0	.	.
16	16259623	C	-	ABCC6	frameshift_variant	HIGH	NM_001171.5	c.3163delG	p.Val1055fs	1	0	.	.
4	88986956	GTAC	-	PKD2	frameshift_variant	HIGH	NM_000297.3	c.2284_2287delTACG	p.Tyr762fs	1	0	.	.
16	16284057	AG	-	ABCC6	frameshift_variant	HIGH	NM_001171.5	c.1598_1599delCT	p.Ser533fs	1	0	.	.
1	171061793	G	C	FMO3	splice_acceptor_variant&intron_variant	HIGH	NM_001002294.2	c.-6-1G>C		1	0	.	.
22	43023337	AG	-	CYB5R3	frameshift_variant	HIGH	NM_001171660.1	c.704_705delCT	p.Thr235fs	1	0	.	.
16	16138337	-	G	ABCC1	frameshift_variant	HIGH	NM_004996.3	c.841dupG	p.Asp281fs	1	0	.	.
19	15752315	-	CCTGGCC	CYP4F3	frameshift_variant	HIGH	NM_000896.2	c.91_97dupCTGGCCC	p.Arg33fs	1	0	.	.
21	46931132	-	C	COL18A1	frameshift_variant	HIGH	NM_030582.3	c.4335dupC	p.Thr1446fs	1	0	.	.
4	100239339	C	T	ADH1B	start_lost&splice_region_variant	HIGH	NM_001286650.1	c.3G>A	p.Met1?	1	0	14.29	2.37
11	2906718	A	G	CDKN1C	start_lost	HIGH	NM_000076.2	c.2T>C	p.Met1?	1	0	15.63	-3.2
5	7897296	C	T	MTRR	stop_gained	HIGH	NM_024010.2	c.1969C>T	p.Gln657*	1	0	15.77	5.4
7	150707691	C	T	NOS3	stop_gained	HIGH	NM_000603.4	c.2692C>T	p.Arg898*	1	0	22.4	4.17
1	171248012	T	G	FMO1	splice_donor_variant&intron_variant	HIGH	NM_001282692.1	c.639+2T>G		1	0	27.3	5.34
3	38354490	G	A	SLC22A14	stop_gained&splice_region_variant	HIGH	NM_004803.3	c.945G>A	p.Trp315*	1	0	35.0	3.23
7	91726576	C	T	AKAP9	stop_gained	HIGH	NM_005751.4	c.10303C>T	p.Arg3435*	1	0	38.0	3.66
2	234527016	-	CC	UGT1A8	frameshift_variant	HIGH	NM_019076.4	c.662_663insCC	p.Gln221fs	1	0	.	.
2	234527018	A	-	UGT1A8	frameshift_variant	HIGH	NM_019076.4	c.665delA	p.Tyr222fs	1	0	.	.
2	234527024	C	-	UGT1A8	frameshift_variant	HIGH	NM_019076.4	c.672delC	p.Ser224fs	1	0	.	.
15	58350261	C	A	ALDH1A2	start_lost	HIGH	NM_001206897.1	c.3G>T	p.Met1?	1	0	1.44	-3.82
7	150706275	A	C	NOS3	splice_acceptor_variant&intron_variant	HIGH	NM_000603.4	c.2246-2A>C		1	0	21.6	5.66
11	17426076	G	T	ABCC8	stop_gained	HIGH	NM_001287174.1	c.3543C>A	p.Tyr1181*	1	0	47.0	4.41
12	21032376	-	TT	SLCO1B3	frameshift_variant	HIGH	NM_019844.3	c.1142_1143insTT	p.Thr382fs	1	0	.	.
4	88964485	AG	-	PKD2	frameshift_variant	HIGH	NM_000297.3	c.1199_1200delAG	p.Glu400fs	1	0	.	.
12	2794965	C	-	CACNA1C	frameshift_variant	HIGH	NM_199460.3	c.5887delC	p.Arg1963fs	1	0	.	.
21	46897384	-	G	COL18A1	frameshift_variant	HIGH	NM_030582.3	c.1532dupG	p.Arg512fs	1	0	.	.
22	19950254	-	C	COMT	frameshift_variant	HIGH	NM_000754.3	c.207dupC	p.Gly70fs	1	0	.	.
13	52508894	A	T	ATP7B	stop_lost	HIGH	NM_000053.3	c.4396T>A	p.Ter1466Argext*?	1	0	13.37	4.16
6	32811662	G	A	PSMB8	stop_gained	HIGH	NM_148919.3.2	c.112C>T	p.Arg38*	1	0	12.83	2.7
16	55844428	C	T	CES1	splice_donor_variant&intron_variant	HIGH	NM_001025195.1	c.1318+1G>A		1	0	24.4	4.69
17	37826205	G	T	PNMT	stop_gained&splice_region_variant	HIGH	NM_002686.4	c.412G>T	p.Glu138*	1	0	17.95	5.18
1	153651593	-	GCCCCGGC	NPR1	frameshift_variant	HIGH	NM_000906.3	c.15_22dupGCGCCCCG	p.Ala8fs	1	0	.	.
1	171310656	T	-	FMO4	frameshift_variant	HIGH	NM_002022.1	c.1355delT	p.Leu452fs	1	0	.	.
17	43908308	-	TACT	CRHR1	splice_donor_variant&intron_variant	HIGH	NM_001145146.1.2	c.857+1_857+2insTACT		1	0	.	.
4	2965799	T	C	GRK4	start_lost	HIGH	NM_182982.2	c.2T>C	p.Met1?	1	0	8.118	-1.27
12	21995265	G	C	ABCC9	stop_gained	HIGH	NM_005691.3	c.3456C>G	p.Tyr1152*	1	0	18.15	3.26
1	171083340	-	TC	FMO3	frameshift_variant	HIGH	NM_001002294.2	c.1022_1023dupCT	p.Ile342fs	1	0	.	.
16	66975032	G	-	CES2	frameshift_variant	HIGH	NM_003869.5	c.1015delG	p.Ala339fs	1	0	.	.
6	18121788	CT	-	NHLRC1	frameshift_variant	HIGH	NM_198586.2	c.1049_1050delAG	p.Glu350fs	1	0	.	.
1	150772019	C	A	CTSK	splice_donor_variant&intron_variant	HIGH	NM_000396.3	c.784+1G>T		1	0	22.0	6.04
7	75608791	-	A	POR	frameshift_variant&stop_gained	HIGH	NM_000941.2	c.260dupA	p.Tyr87fs	1	0	.	.
11	64360952	TGCCTTCCCCG	-	SLC22A12	frameshift_variant	HIGH	NM_144585.3	c.584_594delCCTTCCCCGTG	p.Ala195fs	1	0	.	.
10	135347362	TATGGGCT	-	CYP2E1	frameshift_variant	HIGH	NM_000773.3	c.928_935delTATGGGCT	p.Tyr310fs	1	0	.	.
20	48140657	C	A	PTGIS	stop_gained	HIGH	NM_000961.3	c.793G>T	p.Glu265*	1	0	39.0	5.13
6	160831875	-	A	SLC22A3	frameshift_variant&splice_region_variant	HIGH	NM_021977.3	c.972dupA	p.Glu325fs	1	0	.	.
19	45918198	-	TACCGCC	ERCC1	frameshift_variant&stop_gained	HIGH	NM_202001.2	c.617_623dupGGCGGTA	p.Tyr208fs	1	0	.	.
4	74280832	CT	-	ALB	frameshift_variant	HIGH	NM_000477.5	c.1141_1142delCT	p.Leu381fs	1	0	.	.
11	67353644	C	T	GSTP1	stop_gained	HIGH	NM_000852.3	c.406C>T	p.Gln136*	1	0	18.41	4.39
13	99364107	C	T	SLC15A1	splice_donor_variant&intron_variant	HIGH	NM_005073.3	c.900+1G>A		1	0	29.3	4.82
20	48130934	T	C	PTGIS	splice_acceptor_variant&intron_variant	HIGH	NM_000961.3	c.856-2A>G		1	0	25.5	4.1
2	169783803	G	A	ABCB11	stop_gained	HIGH	NM_003742.2	c.3481C>T	p.Gln1161*	1	0	46.0	5.72
10	101553749	C	G	ABCC2	stop_gained	HIGH	NM_000392.4	c.569C>G	p.Ser190*	1	0	18.64	2.68
2	38298216	-	CA	CYP1B1	frameshift_variant	HIGH	NM_000104.3	c.1280_1281dupTG	p.Asn428fs	1	0	.	.
14	70252837	G	A	SLC10A1	stop_gained	HIGH	NM_003049.3	c.544C>T	p.Gln182*	1	0	37.0	4.1
3	38347539	A	T	SLC22A14	stop_gained	HIGH	NM_004803.3	c.22A>T	p.Lys8*	1	0	0.284	-8.83
